# Supplementary material for: Effect of Group Mixing and Available Space on Performance, Feeding Behavior, and Fecal Microbiota Composition during the Growth Period of Pigs
Source: Animals (Basel). 2024 Sep 18;14(18):2704. doi: 10.3390/ani14182704 (PMC11428945; doi:10.3390/ani14182704)
Supplement: Supplementary file 1 [file animals-14-02704-s001.zip]

Archive with 4 entries (4 files):
- Supplementary_figures.pdf
- Supplementary_tableS1.xlsx
- Supplementary_tableS2.xlsx
- Supplementary_tableS3.xlsx
