# Supplementary material for: Effect of Group Mixing and Available Space on Performance, Feeding Behavior, and Fecal Microbiota Composition during the Growth Period of Pigs
Source: Animals (Basel). 2024 Sep 18;14(18):2704. doi: 10.3390/ani14182704 (PMC11428945; doi:10.3390/ani14182704)
Supplement: Supplementary file 1 [file animals-14-02704-s001.zip › Supplementary_tableS1.xlsx]

## Sheet: Full1
Diet 1			Diet 2			Diet 3
Until 60kg	%		From 60 to 90Kg	%		From 90 to slaughter	%
BARLEY 9.8 CP	35		WHEAT 11.3	20		WHEAT 11.3	35
CORN	20		RYE	15		BARLEY 9.8 CP	18.3384
WHEAT 11.3	5.3263		CORN	4.5		RAPESEED 00 P34	2.2456
RAPESEED 00 P34	4.8178		RAPESEED 00 P34	7		PEA	7.4664
SOYBEAN 46	6.0833		BISCUIT FLOUR Promic	6		TRITICALE	3.5304
PEA	5		PEA	5.4254		CORN	2.5
BEET PULP	3		SOYBEAN 46	2.9238		RYE	6.4696
MOLASSES SUGAR PLUS PROTEIN	1		BARLEY 9.8 CP	21.7013		BEET PULP	3
FAT 1º BAT	1.5		BEET PULP	3		FAT 1º BAT	0.8772
CALCIUM CARBONATE	0.5858		MOLASSES SUGAR PLUS PROTEIN	1.1		MOLASSES SUGAR PLUS PROTEIN	1.1
BIOLIS 54% L-Lysine	0.6466		SUNFLOWER 27.5			CALCIUM CARBONATE	1.2667
GLYCERIN GLYCEROL 74%	1.4185		FAT 1º BAT reprocessed	0.8633		FAT 1º BAT reprocessed	2
TRICALCIUM PHOSPHATE	0.5009		CALCIUM CARBONATE	1.1015		BIOLIS 54% L-Lysine	0.6436
SALT - SODIUM CHLORIDE	0.4		BIOLIS 54% L-Lysine	0.6611		SEPIOLITA-EXAL	0.5
TRYPTOPHAN 10% EXCIPIENT	0.3018		HIGH OLEIC SUNFLOWER OIL	0.75		HIGH OLEIC SUNFLOWER OIL	0.75
COR BAT E-4/02 0.3%	0.3		SALT - SODIUM CHLORIDE	0.5		SALT - SODIUM CHLORIDE	0.5876
LIQUID ACIDS	0.2		TRYPTOPHAN 10% EXCIPIENT	0.4273		TRYPTOPHAN 10% EXCIPIENT	0.3555
VALINE 20% EXCIPIENT	0.2045		CORN FINISHED BAT E5/02 0.3%	0.3		SUP FIT 2000HIPHOS 2.66KGT	0.2666
PURE THREONINE 98.5%	0.1759		SUP FIT 2000HIPHOS 2.66KGT	0.2666		LIQUID ACIDS	0.2
WATER	0.08		LIQUID ACIDS	0.2		PURE THREONINE 98.5%	0.149
ALIMET 88% METHIONINE LIQUID	0.082		PURE THREONINE 98.5%	0.1636		WATER	0.09
CHOLINE CL 75 LIQUID	0.0409		WATER	0.09		CHOLINE CL 75 LIQUID	0.04
LIQUID ENZYMES ROVABIO	0.01		MONOCALCIUM PHOSPHATE	0.036		ALIMET 88% METHIONINE LIQUID	0.0421
SORGHUM	5		ALIMET 88% METHIONINE LIQUID	0.0788		LIQUID ENZYMES ROVABIO	0.01
FIT L NATUPHOS E 750 0.15	0.015		CHOLINE CL 75 LIQUID	0.04		SORGHUM	5
SUNFLOWER 32	5		LIQUID ENZYMES ROVABIO	0.01		TRICALCIUM PHOSPHATE	0.0769
TRITICALE	3.3107		SORGHUM	5		SUNFLOWER 32	7
			TRICALCIUM PHOSPHATE	0.1013		VALINE 20% EXCIPIENT	0.1819
			VALINE 20% EXCIPIENT	0.2601		MONOCALCIUM PHOSPHATE
			TRITICALE			ANTIOXIDANT	0.0125
			SUNFLOWER 32	2.4999		COR NE DUROC	0.3
Gross Fat %	3.29		Gross Fat %	3.43		Gross Fat %	4.98
Crude Protein %	14.54		Proteïna Bruta%	14		Proteïna Bruta%	13
Ash %	4.25		Ash %	4.28		Ash %	4.51
Crude Fiber %	5.65		Crude Fiber %	5		Crude Fiber %	5.47
Neutral Detergent Fiber (NDF) %	15.34		Neutral Detergent Fiber (NDF) %	14.71		Neutral Detergent Fiber (NDF) %	15.04
Sugars (% Glucose) %	4.72		Sugars (% Glucose) %	4.35		Sugars (% Glucose) %	3.48
Starch %	42.95		Starch %	43.78		Starch %	45.57
Others %	9.26		Others %	10.45		Others %	7.95
