# Supplementary material for: Effect of Group Mixing and Available Space on Performance, Feeding Behavior, and Fecal Microbiota Composition during the Growth Period of Pigs
Source: Animals (Basel). 2024 Sep 18;14(18):2704. doi: 10.3390/ani14182704 (PMC11428945; doi:10.3390/ani14182704)
Supplement: Supplementary file 1 [file animals-14-02704-s001.zip › Supplementary_tableS2.xlsx]

## Sheet: Sheet3
Index	Comparison	Timepoints	P.value	P.adj
Observed	stress - control	07_2022	0.578798	0.689166
Observed	stress - control	09_2022	0.127185	0.526908
Observed	stress - control	10_2022	0.594109	0.689166
Chao1	stress - control	07_2022	0.568753	0.689166
Chao1	stress - control	09_2022	0.127185	0.526908
Chao1	stress - control	10_2022	0.594109	0.689166
ACE	stress - control	07_2022	0.899806	0.899806
ACE	stress - control	09_2022	0.0458179	0.526908
ACE	stress - control	10_2022	0.344411	0.665861
Simpson	stress - control	07_2022	0.39117	0.667291
Simpson	stress - control	09_2022	0.307669	0.665861
Simpson	stress - control	10_2022	0.496452	0.689166
InvSimpson	stress - control	07_2022	0.39117	0.667291
InvSimpson	stress - control	09_2022	0.307669	0.665861
InvSimpson	stress - control	10_2022	0.496452	0.689166
Fisher	stress - control	07_2022	0.578798	0.689166
Fisher	stress - control	09_2022	0.127185	0.526908
Fisher	stress - control	10_2022	0.594109	0.689166
Pielou	stress - control	07_2022	0.65738	0.729189
Pielou	stress - control	09_2022	0.147373	0.534227
Pielou	stress - control	10_2022	0.254953	0.665861
