# Supplementary material for: Effect of Group Mixing and Available Space on Performance, Feeding Behavior, and Fecal Microbiota Composition during the Growth Period of Pigs
Source: Animals (Basel). 2024 Sep 18;14(18):2704. doi: 10.3390/ani14182704 (PMC11428945; doi:10.3390/ani14182704)
Supplement: Supplementary file 1 [file animals-14-02704-s001.zip › Supplementary_tableS3.xlsx]

## Sheet: 07_2022
Genus	NetMoss_Score	p.val	p.adj
Collinsella	0.256995	1.11532e-05	0.00062458
Anaerovibrio	0.533084	0.0017436	0.0176114
Clostridium	0.392061	0.00188694	0.0176114
Coprococcus	0.579484	0.000753487	0.0176114
Frisingicoccus	0.573884	0.00109622	0.0176114
Turicibacter	0.421372	0.00145695	0.0176114

## Sheet: 09_2022
Genus	NetMoss_Score	p.val	p.adj
Bulleidia	0.517371	0.000738399	0.0125928
ER4	0.257434	0.0013415	0.0125928
HUN007	0.731164	0.000827532	0.0125928
Marvinbryantia	0.138933	0.000264452	0.0125928
Methanobrevibacter	0.764187	0.00146916	0.0125928
Enterenecus	1	0.00144284	0.0125928
Intestinibacter	0.289442	0.00217498	0.0163123
Fimousia	0.526798	0.00531892	0.0340702
Oribacterium	0.547019	0.00624619	0.0340702
Peptococcus	0.166186	0.00585936	0.0340702
Agathobaculum	0.635536	0.0102699	0.0410796
Methanosphaera	0.332923	0.0101154	0.0410796
Frisingicoccus	0.599915	0.0140341	0.0467804
G11	0.649619	0.0126623	0.0467804
Megasphaera	0.017782	0.0138304	0.0467804
Anaerobutyricum	0.531207	0.0192364	0.0607466
Treponema	0.81283	0.021509	0.0614544
VUNA01	0.670862	0.0206308	0.0614544
UBA636	0.487374	0.0233636	0.063719
Coprococcus	0.498349	0.0357748	0.0933257
Phascolarctobacterium	0.94794	0.0396393	0.0990983
Collinsella	0.604109	0.0427652	0.102637
Streptococcus	0.177184	0.0440971	0.104318

## Sheet: 10_2022
Genus	NetMoss_Score	p.val	p.adj
Bariatricus	0.987938	0.00548877	0.0712514
Dialister	1	0.00906836	0.0712514
ER4	0.174982	0.00579927	0.0712514
Intestinibacter	0.476098	0.00601498	0.0712514
Lachnospira	0.41017	0.00906836	0.0712514
Megasphaera	0.242698	0.00299593	0.0712514
DSXL01	0.412927	0.0117424	0.0726775
HUN007	0.47803	0.0132141	0.0726775
Phascolarctobacterium	0.493741	0.0123543	0.0726775
Holdemanella	0.672705	0.0225681	0.103437
CAG-177	0.378558	0.0247811	0.104843
Marvinbryantia	0.60036	0.0297758	0.109178
VUNA01	0.210431	0.0293288	0.109178
Blautia	1	0.0394487	0.117628
Coprococcus	0.340503	0.0253185	0.103763

## Sheet: Integrated
taxon_names	NetMoss_Score	p.val	p.adj
Megasphaera	1	0.00024849	0.014757
DSXL01	1	0.00166565	0.0205909
Phascolarctobacterium	1	0.00267829	0.0205909
Bariatricus	0.943636	0.000737848	0.014757
Blautia	0.914809	0.0253491	0.0633728
Intestinibacter	0.865354	0.00206189	0.0205909
HUN007	0.6743	0.00675901	0.02253
Holdemanella	0.659621	0.0109037	0.0344326
Collinsella	0.482709	0.0422177	0.0974255
Coprococcus	0.434028	0.0148695	0.0423599
Marvinbryantia	0.405666	0.0189604	0.0494619
SFDB01	0.37803	0.00498235	0.0205909
ER4	0.362177	0.000710195	0.014757
Dialister	0.341056	0.0119277	0.035783
Dorea	0.328552	0.00614421	0.0216854
CAG-177	0.227808	0.00549092	0.0205909
Sodaliphilus	0.227679	0.0339585	0.0815004
Lachnospira	0.181041	0.0047433	0.0205909
